# Supplementary material for: Spectroscopic Analysis of the Extracellular Matrix Hierarchical Structure in Naked Mole-Rat Skin
Source: Gels. 2026 Apr 1;12(4):303. doi: 10.3390/gels12040303 (PMC13116378; doi:10.3390/gels12040303)
Supplement: Supplementary file 1 [file gels-12-00303-s001.zip]

Archive with 1 entries (1 files):
- gels-4182358-supplementary.pdf
